# Supplementary material for: Outdoor Air Pollution and Depression in Canada: A Population-Based Cross-Sectional Study from 2011 to 2016
Source: Int J Environ Res Public Health. 2021 Mar 2;18(5):2450. doi: 10.3390/ijerph18052450 (PMC7967582; doi:10.3390/ijerph18052450)
Supplement: Supplementary file 1 [file ijerph-18-02450-s001.zip]

Archive with 2 entries (2 files):
- ijerph 1109557_Supplementary/ijerph 1109557_Supplementary Fig_2021_Mar 1.pptx
- ijerph 1109557_Supplementary/Supplementary Tables_ijerph 1109557_2021_Mar 1.docx
